# Supplementary material for: Individual differences in dual-target RSVP task performance relate to entrainment but not to individual alpha frequency
Source: PLoS One. 2017 Jun 12;12(6):e0178934. doi: 10.1371/journal.pone.0178934 (PMC5467839; doi:10.1371/journal.pone.0178934)
Supplement: S1 File — The Excel file contains the data points behind the reported means and correlations. (XLSX) [file pone.0178934.s002.xlsx]

## Sheet: data 
S1 File. Data points behind means and correlations. The Excel file contains the data points behind the reported means and correlations.
subject	T1 performance	T2|T1 lag1	T2|T1 lag2	T2|T1 lag7	ABmagn_Martens	ABmagn_MacLean	IAF eyes closed session 1	IAF eyes closed session 2	mean IAF eyes closed sessions 1 and 2	mean power eyes closed sessions 1 and 2	deltaf abs(mean IAF - RSVP frequncy)	total power RSVP	ITC RSVP	ERP power RSVP	Number of trials	sex	age
1	84.4444	95.4545	61.5385	67.8571	0.289941	6.3186	10.9375	10.5469	10.7422	6.86878	0.7422	-1.36427	0.460012	10.0721	56	w	22
2	90	73.913	24.1379	93.1034	0.750298	68.9655	10.9375	9.76562	10.3516	5.92443	0.58594	1.20668	0.453632	12.7631	59	w	24
3	86.6667	91.6667	46.1538	96.4286	0.467456	50.2748	10.5469	10.5469	10.5469	7.07262	0.5469	-0.06288	0.572111	13.0444	56	w	22
4	88.8889	75	68.9655	96.2963	0.286564	27.3308	9.76562	10.1562	9.96091	14.7944	0.19529	-1.9003	0.212726	4.97863	56	w	26
5	94.4444	74.0741	57.1429	93.3333	0.387754	36.1904	9.375	9.375	9.375	12.5566	0.625	0.31988	0.510442	9.34042	54	w	22
6	86.6667	60	3.7037	100	0.958848	96.2963	11.3281	10.9375	11.1328	8.38509	1.1328	2.15745	0.584408	15.1487	59	w	20
7	63.3333	22.2222	27.2727	69.2308	0.628099	41.9581	9.375	9.375	9.375	8.03359	0.625	-2.36524	0.204799	0.58057	57	w	24
8	74.4444	84.2105	28	60.8696	0.664	32.8696	8.20312	8.20312	8.20312	13.9993	1.79688	-0.769169	0.265676	8.79218	56	w	34
9	90	86.9565	27.5862	93.1034	0.714626	65.5172	9.76562	9.76562	9.76562	9.78879	0.23438	0.703958	0.682828	10.3567	59	w	21
10	86.6667	85	16.6667	89.2857	0.833333	72.619	10.1562	10.5469	10.3515	14.7718	0.35155	-2.29251	0.554644	6.69427	56	w	20
11	94.4445	92.3077	72.4138	90	0.250892	17.5862	9.76562	9.76562	9.76562	7.21227	0.23438	4.68365	0.793586	16.8586	59	w	25
12	71.1111	78.9474	8	70	0.904	62	10.1562	10.1562	10.1562	9.92094	0.1562	1.00261	0.547906	9.88291	56	w	21
13	78.8889	83.3333	36	95.4545	0.568	59.4545	10.5469	10.5469	10.5469	14.2223	0.5469	-2.25467	0.429464	4.39076	55	m	23
14	90	90.4762	23.3333	80	0.766667	56.6667	10.5469	10.1562	10.3515	13.315	0.35155	-4.09783	0.138819	-0.703037	55	m	25
15	88.8889	100	64.2857	89.2857	0.311224	25	10.5469	10.5469	10.5469	0.037375	0.5469	1.20732	0.699974	14.6799	54	m	23
16	91.1111	95.8333	70	92.8571	0.3	22.8571	10.9375	10.5469	10.7422	8.4977	0.7422	1.38998	0.643283	16.1967	54	m	33
17	78.8889	89.4737	54.1667	71.4286	0.322916	17.2619	9.76562	9.76562	9.76562	6.41684	0.23438	-1.24795	0.37526	11.1667	52	m	27
18	80	82.3529	53.8462	89.6552	0.378698	35.809	8.98438	8.98438	8.98438	11.8247	1.01562	-5.67744	0.262877	7.10595	59	m	23
19	96.6667	85.1852	80	96.6667	0.2	16.6667	10.1562	9.76562	9.96091	1.47884	0.19529	2.51674	0.642386	15.7009	57	m	22
20	92.2222	96.1538	46.4286	96.5517	0.502551	50.1231	9.375	9.375	9.375	11.0249	0.625	-1.40552	0.460587	10.042	56	m	27
21	77.7778	94.1176	42.3077	77.7778	0.511834	35.4701	10.9375	8.98438	9.96094	6.87099	0.97656	-1.64804	0.549013	9.80389	58	m	21
22	96.6667	96.2963	40	86.6667	0.6	46.6667	8.59375	8.59375	8.59375	14.4344	1.40625	-0.534942	0.410836	6.64258	56	w	23
23	94.4444	92.8571	39.2857	86.2069	0.579082	46.9212	8.98438	8.98438	8.98438	15.2854	1.01562	-5.64647	0.606421	11.6909	54	m	20
24	92.2222	96.2963	63.3333	92.3077	0.366667	28.9744	9.375	8.98438	9.17969	10.4185	0.82031	-4.40546	0.355253	6.34976	54	m	25
25	100	100	100	86.6667	0	-13.3333	11.3281	10.9375	11.1328	7.76149	1.1328	1.63848	0.686282	9.58851	59	w	25
26	90	82.6087	68.9655	96.5517	0.286564	27.5862	10.5469	10.5469	10.5469	9.26716	0.5469	3.38829	0.78037	10.6581	56	m	25
27	87.7778	83.3333	14.8148	89.2857	0.835391	74.4709	9.76562	9.375	9.57031	14.1402	0.42969	-3.89892	0.722687	3.4626	58	m	25
28	96.6667	89.6552	23.3333	100	0.766667	76.6667	9.76562	9.375	9.57031	8.87047	0.42969	-3.3965	0.381384	4.00931	57	m	25
29	77.7778	84.2105	62.5	92.5926	0.21875	30.0926	13.2812	11.7188	12.5	6.55038	2.5	0.850133	0.729787	12.0246	53	m	25
30	81.1111	94.7368	57.6923	85.7143	0.33432	28.022	8.98438	8.98438	8.98438	12.2972	1.01562	-5.47894	0.462862	6.2471	57	m	25
31	87.7778	95.8333	61.5385	82.7586	0.289941	21.2201	10.5469	10.5469	10.5469	8.51989	0.5469	-2.17156	0.241781	6.84435	53	m	25
32	75.5556	72.2222	17.3913	77.7778	0.773157	60.3865	9.76562	9.375	9.57031	10.3944	0.42969	-0.466316	0.502016	12.997	56	m	27
33	86.6667	60	24.1379	93.1034	0.750298	68.9655	10.5469	10.1562	10.3515	17.6187	0.35155	-5.4311	0.175787	-4.39904	56	m	23
34	81.1111	85	52	85.7143	0.376	33.7143	9.375	9.76562	9.57031	17.7069	0.42969	-8.0678	0.277303	2.1601	53	w	20
35	75.5555	94.4444	63.6364	53.5714	0.132231	-10.065	9.375	9.375	9.375	14.5524	0.625	0.789562	0.444727	10.2095	53	w	21
36	81.1111	77.7778	27.5862	30.7692	0.714626	3.183	9.375	9.375	9.375	14.6911	0.625	-6.16294	0.184428	1.31472	58	m	24
37	80	94.4444	72	86.2069	0.136	14.2069	10.1562	9.76562	9.96091	13.0546	0.19529	-5.44851	0.191462	-3.31207	57	m	21
38	96.6667	96.2963	76.6667	96.6667	0.233333	20	9.375	9.375	9.375	5.77224	0.625	2.1729	0.646199	12.3961	57	m	21
39	83.3333	72.2222	6.89655	82.1429	0.928656	75.2463	10.5469	10.1562	10.3515	8.39813	0.35155	-0.846543	0.592607	5.13191	56	w	26
40	92.2222	88	40	85.7143	0.6	45.7143	10.1562	10.1562	10.1562	13.3003	0.1562	-0.842736	0.209047	5.41179	55	w	24
41	91.1111	100	75	92.5926	0.196428	17.5926	10.1562	9.76562	9.96091	9.58399	0.19529	0.836981	0.765667	14.3606	60	m	24
42	91.1111	57.6923	39.2857	89.2857	0.579082	50	9.375	9.76562	9.57031	13.0097	0.42969	0.60176	0.694674	11.9257	57	w	25
43	86.6667	95.2381	50	79.3103	0.464286	29.3103	10.1562	10.1562	10.1562	15.4733	0.1562	-1.226	0.240838	-1.95632	57	w	21
44	92.2222	100	96.2963	90	-0.0699589	-6.2963	10.5469	10.5469	10.5469	15.8191	0.5469	-2.36777	0.29657	5.64002	55	w	21
45	88.8889	92.5926	23.0769	100	0.733728	76.9231	10.9375	10.9375	10.9375	3.9537	0.9375	1.4153	0.579121	12.3125	56	w	20
46	85.5556	81.8182	11.5385	72.4138	0.866864	60.8753	9.76562	9.76562	9.76562	14.3472	0.23438	-1.71088	0.108722	-3.10446	54	w	27
47	76.6667	61.9048	37.5	83.3333	0.53125	45.8333	8.59375	8.59375	8.59375	13.9012	1.40625	-2.43965	0.0975152	-4.53281	56	w	26
48	92.2222	96	17.2414	89.6552	0.821641	72.4138	9.375	9.375	9.375	11.1171	0.625	-4.42846	0.282569	3.04747	53	m	23
49	85.5556	86.9565	11.1111	74.0741	0.876543	62.963	10.9375	10.9375	10.9375	8.49555	0.9375	-0.205455	0.472537	5.66148	56	m	22
50	90	23.8095	0	96.6667	1	96.6667	11.3281	10.9375	11.1328	6.58305	1.1328	-2.90366	0.597665	6.95256	58	w	30
51	92.2222	91.6667	68.9655	100	0.286564	31.0345	10.5469	10.5469	10.5469	12.8712	0.5469	0.740409	0.587098	10.5618	56	w	20
